# Supplementary material for: Clonal evolution patterns in acute myeloid leukemia with NPM1 mutation
Source: Nat Commun. 2019 May 2;10:2031. doi: 10.1038/s41467-019-09745-2 (PMC6497712; doi:10.1038/s41467-019-09745-2)
Supplement: Supplementary file 5 — Supplementary Data 3 [file 41467_2019_9745_MOESM5_ESM.xlsx]

## Sheet: Tabelle1
Supplementary Data 3. Selected significantly enriched MSigDB gene sets for mutated genes in diagnosis and relapse samples from AML patients with NPM1mut loss or persistence
Sample set	Sample type	Enriched Pathway	Gene set name	No. of genes in gene set	Description	No. of genes in overlap	P-value	FDR q-value	Collection
NPM1mut loss	Diagnosis	Cell Cycle	CHICAS_RB1_TARGETS_GROWING	243	Genes up-regulated in growing IMR90 cells (fibroblast) after knockdown of RB1 [GeneID=5925] by RNAi.	7	9.08e-07	0.00107	C2
		ERRB Signaling	PID_ERBB2_ERBB3_PATHWAY	44	ErbB2/ErbB3 signaling events	4	2.37e-06	0.00199	C2
		Myc Signaling	GGGAGGRR_V$MAZ_Q6	2274	Genes with promoter regions [-2kb,2kb] around transcription start site containing the motif GGGAGGRR which matches annotation for MAZ: MYC-associated zinc finger protein (purine-binding transcription factor)	18	1.18e-06	0.000116	C3
			V$MYCMAX_01	255	Genes with promoter regions [-2kb,2kb] around transcription start site containing the motif NNACCACGTGGTNN which matches annotation for MYC: v-myc myelocytomatosis viral oncogene homolog (avian)<br> MAX: MYC associated factor X	7	1.25e-06	0.000116	C3
	Relapse	MAPK Signaling	KEGG_MAPK_SIGNALING_PATHWAY	267	MAPK signaling pathway	7	1.2e-07	0.000189	C2
		Pathways in Cancer	KEGG_PATHWAYS_IN_CANCER	328	Pathways in cancer	6	8e-06	0.00378	C2
		WNT Signaling	CTTTGT_V$LEF1_Q2	1972	Genes with promoter regions [-2kb,2kb] around transcription start site containing the motif CTTTGT which matches annotation for LEF1: lymphoid enhancer-binding factor 1	14	6.5e-07	0.000272	C3
NPM1mut persistence	Diagnosis	ERRB Signaling	PID_ERBB2_ERBB3_PATHWAY	44	ErbB2/ErbB3 signaling events	5	1.36e-08	3.21e-05	C2
		SCF-KIT	REACTOME_SIGNALING_BY_SCF_KIT	78	Genes involved in Signaling by SCF-KIT	5	2.53e-07	0.000222	C2
			PID_KIT_PATHWAY	52	Signaling events mediated by Stem cell factor receptor (c-Kit)	4	2.06e-06	0.00108	C2
		Myc Signaling	GGGAGGRR_V$MAZ_Q6	2274	Genes with promoter regions [-2kb,2kb] around transcription start site containing the motif GGGAGGRR which matches annotation for MAZ: MYC-associated zinc finger protein (purine-binding transcription factor)	22	2.2e-11	1.84e-08	C3
			V$NMYC_01	271	Genes with promoter regions [-2kb,2kb] around transcription start site containing the motif NNCCACGTGNNN which matches annotation for MYCN: v-myc myelocytomatosis viral related oncogene, neuroblastoma derived (avian)	7	4.63e-07	7.42e-05	C3
			CACGTG_V$MYC_Q2	1032	Genes with promoter regions [-2kb,2kb] around transcription start site containing the motif CACGTG which matches annotation for MYC: v-myc myelocytomatosis viral oncogene homolog (avian)	11	1.56e-06	0.000163	C3
		WNT Signaling	CTTTGT_V$LEF1_Q2	1972	Genes with promoter regions [-2kb,2kb] around transcription start site containing the motif CTTTGT which matches annotation for LEF1: lymphoid enhancer-binding factor 1	16	2.07e-07	5.76e-05	C3
	Relapse	Cell Cycle	MARTINEZ_RB1_TARGETS_DN	543	Genes down-regulated in mice with skin specific knockout of RB1 [GeneID=5925] by Cre-lox.	10	5.64e-07	0.000444	C2
		SCF-KIT	REACTOME_SIGNALING_BY_SCF_KIT	78	Genes involved in Signaling by SCF-KIT	5	1.1e-06	0.00072	C2
		Myc Signaling	DANG_BOUND_BY_MYC	1103	Genes whose promoters are bound by MYC [GeneID=4609], according to MYC Target Gene Database.	13	1.66e-06	0.000783	C2
			GGGAGGRR_V$MAZ_Q6	2274	Genes with promoter regions [-2kb,2kb] around transcription start site containing the motif GGGAGGRR which matches annotation for MAZ: MYC-associated zinc finger protein (purine-binding transcription factor)	25	5.24e-11	4.38e-08	C3
			CACGTG_V$MYC_Q2	1032	Genes with promoter regions [-2kb,2kb] around transcription start site containing the motif CACGTG which matches annotation for MYC: v-myc myelocytomatosis viral oncogene homolog (avian)	13	7.95e-07	8.3e-05	C3
		WNT Signaling	CTTTGT_V$LEF1_Q2	1972	Genes with promoter regions [-2kb,2kb] around transcription start site containing the motif CTTTGT which matches annotation for LEF1: lymphoid enhancer-binding factor 1	19	1.21e-07	1.68e-05	C3
Abbreviations: FDR, false discovery rate
