# Supplementary material for: Clonal evolution patterns in acute myeloid leukemia with NPM1 mutation
Source: Nat Commun. 2019 May 2;10:2031. doi: 10.1038/s41467-019-09745-2 (PMC6497712; doi:10.1038/s41467-019-09745-2)
Supplement: Supplementary file 6 — Supplementary Data 4 [file 41467_2019_9745_MOESM6_ESM.xlsx]

## Sheet: Tabelle1
Supplementary Data 4. Differentially expressed genes between diagnosis and relapse samples from NPM1mut loss AML patients
Symbol	p-value	Geometric mean of intensities (diagnosis/relapse)
TATDN2	1.87e-05	0.43
PDE2A	4.86e-05	0.27
PTEN	6.64e-05	2.36
RP1-159A19.4	8.94e-05	0.45
RP4-530I15.9	9.05e-05	0.53
UCHL5	9.09e-05	0.81
RP11-632K20.7	9.37e-05	2.65
ATXN7L3B	9.42e-05	0.28
HCP5	0.0001171	3.62
SPCS1	0.000139	3.14
Z82214.2	0.0001685	14.04
FBXL17	0.0001938	1.76
DHRS7	0.0001949	1.66
LA16c-358B7.3	0.0002279	0.71
CLVS1	0.0002422	2.68
RRM2	0.0002742	0.22
ZCCHC6	0.0002808	0.57
PHIP	0.0002951	2.01
PRKRA	0.0003055	2.26
RP11-793H13.3	0.0003112	2.56
RP3-416H24.1	0.00032	0.45
GPR64	0.0003391	3.64
NEFM	0.0003474	0.29
ARHGEF6	0.0003529	0.32
BANF1	0.0004196	0.65
HMGN2P46	0.0004352	0.47
AC004906.3	0.0004519	0.21
CNP	0.0005009	0.65
GPR150	0.0005121	0.24
DPY19L1P1	0.0005152	1.82
SH3BP5-AS1	0.0005262	0.15
RAB5CP1	0.0005366	2.47
SPRTN	0.0005984	0.52
FAM160B2	0.0006091	1.95
C17orf70	0.0006179	2.14
C21orf62	0.0006181	2.47
SEPT7	0.0006253	1.75
RP11-801G16.2	0.0006598	3.79
RBM38	0.0006696	0.067
RP11-384L8.2	0.0006828	0.29
GLS	0.0007012	0.3
RP11-617D20.1	0.0007046	0.3
HSD17B1P1	0.0007095	2.88
FBXL13	0.0007126	4.13
INE1	0.0007288	0.37
RP5-1065J22.8	0.0007313	0.65
C15orf40	0.0007356	0.49
TELO2	0.0007422	2.58
LMLN-AS1	0.0007551	3.28
SYT2	0.000782	2.51
RPS11	0.0008189	0.24
AC007163.6	0.0008373	0.53
MYO5C	0.0008412	0.24
NT5C	0.0008653	3.57
CACNA2D2	0.0008712	0.44
MIR4435-1HG	0.0008755	0.16
NKAIN3	0.0008766	0.46
PQLC3	0.0009073	7.2
MAF	0.0009226	0.38
RP11-327F22.1	0.0009865	0.47
KIAA2018	0.0010124	0.34
ANAPC13	0.0010246	2.1
PPP1R27	0.0010396	2.77
SRRD	0.0010422	0.54
RILPL1	0.0010465	0.69
PP2D1	0.0010948	0.46
RP11-578F21.9	0.0011008	0.22
AC012318.3	0.0011031	0.21
MEST	0.0011184	4.36
RP5-1021I20.5	0.0011669	0.65
RP11-181G12.2	0.0011793	0.44
DAZAP2	0.0011871	0.34
AIMP1	0.0012192	2.26
KLF3	0.0012212	0.23
PRSS37	0.0012334	6.56
RP11-111F5.4	0.0012418	0.46
TUBA4B	0.001244	0.18
ACAN	0.0012704	0.15
FHOD1	0.001275	0.53
RP1-149A16.16	0.0012824	0.47
AIM1L	0.0012945	0.16
PEF1	0.001297	0.32
TNFSF8	0.0013064	0.16
AGPAT5	0.0013471	0.15
RP3-508I15.9	0.001352	2.34
RP11-325D15.2	0.0013677	3.22
PRUNE2	0.0013723	6.17
THG1L	0.0013761	2.39
RPS6KA2	0.0014058	0.31
HERC6	0.0014069	0.26
B3GNT5	0.0014416	0.27
SUV39H1	0.0014603	0.4
CTD-2325P2.4	0.0014764	2.62
CTD-2060C23.1	0.0014817	0.25
SVIL	0.0014872	2.38
METTL25	0.0014923	0.69
RP11-120M18.2	0.0014976	0.39
TCOF1	0.0015318	0.34
BCL6B	0.0015684	0.23
CREB1	0.0016156	2.6
LYRM5	0.0016212	0.51
MKLN1-AS1	0.0016251	0.41
HIST2H2AC	0.0016457	2.65
PFKP	0.0016626	0.51
NEK9	0.001678	2.62
DIAPH2-AS1	0.0017095	2.18
ANKRD32	0.0017175	3.06
IL17RC	0.0017422	2.55
ZNF114	0.0017789	2.85
UBXN8	0.0017799	2.05
AC018647.3	0.0018275	2.01
PRKCH	0.0018448	0.19
HIST1H2BD	0.0018485	2.43
NELFA	0.0018552	5.13
TRABD	0.0018616	0.38
BCL2L11	0.0018685	0.19
FAM208B	0.0018907	2.11
AC083949.1	0.0019092	0.37
RP11-96D1.7	0.0019418	1.94
PTGS2	0.0019446	0.24
RP11-335O4.3	0.0019489	0.47
FOXE1	0.0019669	0.082
RP11-420G6.4	0.0019738	0.11
ESR2	0.0020271	0.13
LYSMD3	0.002039	3.75
RNA5SP319	0.0020577	2.8
RP11-6O2.4	0.0020825	0.091
RP11-864I4.4	0.0020935	7.29
CTB-58E17.3	0.0021065	0.54
KRT8P26	0.0021099	5.46
RP4-800J21.3	0.00211	0.15
RAB40B	0.0021548	3.94
CD79A	0.0021624	0.098
ZSCAN30	0.0022182	2.32
RP11-504G3.4	0.0022238	2.22
HIF1A-AS1	0.0022315	0.37
TRPA1	0.0022358	0.13
SMPD1	0.0022558	0.14
RP11-288I21.1	0.0022991	0.59
COMMD7	0.0023206	2.72
RP1-261G23.7	0.0023258	0.11
AC025165.8	0.0023382	0.43
CIB1	0.0023493	0.34
BRK1	0.0023512	0.25
ORMDL1	0.0023604	1.39
DND1P1	0.0023834	1.67
Y_RNA	0.0024154	2.57
C1QTNF9B-AS1	0.0024215	4.81
RP11-333E13.4	0.002443	1.52
PRCC	0.0024591	0.34
C1orf112	0.0024716	1.53
NOXRED1	0.0025104	5.12
GATS	0.0025131	0.2
ACTN4	0.0025193	0.36
AC019097.7	0.0025256	2.59
PTPRE	0.0025663	0.49
GPD1	0.0025683	1.9
VRK2	0.0025962	2.6
Y_RNA	0.0026349	0.15
Z95152.1	0.002641	0.24
RP11-486B10.3	0.0026549	0.47
RP11-431M7.3	0.0026704	0.14
MAPK8	0.0026735	3.29
AC006116.13	0.0027001	8.02
RP5-1044H5.2	0.0027064	2.18
PTBP1	0.0027316	11.44
RCAN3	0.0027426	0.22
CAPN7	0.0027573	0.32
C4orf36	0.0027744	2.56
RP11-634H22.1	0.0027841	2.3
SLC7A7	0.0028124	0.63
RP11-730A19.5	0.0028193	0.13
ZMYND10-AS1	0.0028239	4.59
LITAF	0.0028259	0.27
RP11-757G1.5	0.0028658	3.18
RP11-603K19.1	0.0028693	2.55
TESK1	0.0028754	0.59
HIGD1B	0.0028759	0.61
CTIF	0.0028858	0.31
CCNA1	0.0029035	8.83
GPC1	0.0029414	2.92
CTD-3193O13.1	0.0029452	0.45
RP11-50C13.2	0.0029452	0.45
ISOC1	0.0029452	0.45
PGRMC1	0.0029452	0.45
BMP1	0.0029452	0.45
C20orf166-AS1	0.0029452	0.45
RP11-712B9.2	0.0029623	0.26
RP11-135J2.4	0.0029642	1.37
PLCG2	0.0029842	1.71
HIST2H2AB	0.0029954	4.14
RP11-523O18.7	0.0030191	4.72
RP11-138P22.1	0.0031253	0.56
ENC1	0.0031345	0.16
RUSC1	0.0031619	2.43
ISCU	0.0031912	0.41
STAB2	0.0032014	11.1
INIP	0.0032184	2.44
TMPRSS6	0.0032446	0.42
BSCL2	0.0033242	0.45
SLC13A4	0.0033259	3.67
CHCHD5	0.0033375	2.09
CCNK	0.003343	0.17
RP11-435O5.5	0.0033787	0.24
SLC38A1	0.0033866	0.31
NCDN	0.0033959	2.08
AC105247.1	0.0034156	0.22
PIK3R4	0.0034298	1.74
RP5-966M1.5	0.0034576	2.77
AFG3L2	0.0035056	3.02
CUL9	0.0035083	0.44
NDUFAF3	0.0035799	2.97
RPL12P18	0.0036073	0.11
SLC25A46	0.0036105	5.12
DAPK1	0.0036221	0.16
RP11-1094M14.9	0.0036521	0.19
ERC1	0.0036717	1.58
EPB42	0.0037277	0.44
DLEU7	0.0037281	0.51
RP11-582J16.4	0.0037299	0.37
GMFG	0.0037404	1.74
RP11-517I3.1	0.0037474	0.41
HNRNPA1P9	0.0037508	0.099
HCRTR1	0.003781	0.75
RP11-1180F24.1	0.0037847	0.058
AC023115.2	0.0038049	1.62
NEIL1	0.0038746	0.61
UGP2	0.0038753	2.06
MAP3K3	0.0038876	0.45
CCT3	0.0038975	1.82
RAB4A	0.0038975	1.82
IL31RA	0.0038976	1.82
ST20-MTHFS	0.0038976	1.82
RNF25	0.003899	2.38
TERF2IP	0.0039328	0.44
COPS5	0.0039329	2.57
STAP1	0.0039357	1.89
SH3YL1	0.0039419	0.52
HECA	0.0039735	0.35
FUT2	0.0040458	2.39
CTC-273B12.5	0.0040514	1.44
RP11-135A24.4	0.0040789	0.53
AC008267.1	0.0040853	3.92
A1BG-AS1	0.0040901	2.83
UBE2CP3	0.0041217	4.6
RP1-117O3.2	0.0041497	1.66
CEP104	0.0041635	1.75
RP4-568F9.3	0.0041747	2.51
ARHGEF33	0.0042053	2.71
GBF1	0.0042125	0.27
RP11-230C9.3	0.0042212	1.86
CTD-2525I3.2	0.0042695	0.23
PDE4A	0.0042722	0.19
CHPT1	0.0042913	1.57
NCOA1	0.0043008	0.43
TOR2A	0.0043265	0.2
IL21R	0.0043373	0.17
IFIT2	0.0043909	0.33
FLCN	0.0044028	0.35
RP11-674I16.2	0.0044054	2.79
ARSD-AS1	0.0044324	2.52
SLC25A26	0.0044381	0.21
RLTPR	0.004502	2.04
UQCC2	0.0045049	0.25
CXorf40B	0.0045505	0.52
GOLGA2	0.0045544	3.85
RP11-278C7.2	0.0045553	2.06
TRAPPC2	0.0045962	0.53
RPL9P33	0.0046427	0.27
AC020594.5	0.0046522	7.08
PSMC1	0.0046542	1.37
BACH1	0.0046688	0.29
ZC3H10	0.004693	2.23
BAG2	0.0047016	6
CTD-3099C6.7	0.0047048	1.45
PPP1R2P1	0.0047219	0.15
RP4-657D16.6	0.0047414	3.16
RBM19	0.004785	0.55
GBP4	0.0048004	0.13
C12orf75	0.0048346	0.41
AC132872.1	0.0048391	0.48
TSTD3	0.0048613	0.45
THAP8	0.0049373	1.97
TCAIM	0.0049392	1.91
IQCH	0.0049416	2.21
LRR1	0.0049466	4.06
AL358333.1	0.0049516	0.21
RP11-1094M14.8	0.0049614	0.22
RNA5SP394	0.0049632	6.05
AL590763.5	0.0049663	0.27
YARS	0.0049774	2.09
MIR4298	0.0050256	0.3
LINC00152	0.0050324	0.32
RPS21P4	0.0050381	2.97
RP1-130H16.16	0.0051044	0.35
RP11-686D22.9	0.005112	0.24
RN7SL413P	0.0051436	2.7
RP11-432I5.6	0.0051624	0.37
RP11-52J3.2	0.0051632	0.31
TMEM88	0.0052227	0.49
TSPYL2	0.0052343	0.25
SPOCK2	0.0052346	0.2
PRDM15	0.0052383	0.9
CTD-2369P2.8	0.0052533	0.32
DNAH7	0.0052609	2.98
SNHG15	0.0052954	0.7
YRDC	0.0052989	2.94
BOK	0.0053104	0.5
CTC-484P3.3	0.0053438	4.64
OIP5	0.0053467	3.01
BOC	0.0053596	2.04
GAPDHP61	0.0054203	4.4
CTD-2647E9.3	0.0054395	4.56
COL2A1	0.0054718	0.21
RP11-1293J14.1	0.0054868	1.79
XPO4	0.0055363	0.48
NICN1	0.0055418	2.33
RAP2C-AS1	0.0055593	0.58
CLDN19	0.0055781	2.76
ZNF805	0.0055799	0.49
KRT8P3	0.0055911	5.77
LRRC14	0.0056798	1.94
KDSR	0.005685	2.07
LRRC39	0.0057091	2.6
FAM161B	0.0057237	0.62
ARSG	0.0057733	0.26
CTB-113P19.1	0.0058031	0.094
RP11-44D5.1	0.005816	3.2
RN7SL839P	0.0058192	3.28
AC007899.3	0.0058399	0.43
RP11-44I10.3	0.005845	0.3
RP11-383H13.1	0.0058674	0.11
SCOC	0.005923	2.69
RP11-98J23.1	0.005951	2.89
NIT1	0.0059838	0.63
RP11-553D4.2	0.0060247	3.71
CD82	0.0060331	0.43
ZNF3	0.0060518	2.02
FOSL1	0.0060596	0.61
RP5-966M1.4	0.0060668	2.59
LINC00909	0.0060851	0.7
ACOT2	0.0060955	0.29
AP001610.5	0.0061332	0.13
TP73	0.0061514	2.09
GPBP1L1	0.0061535	2.73
RABL3	0.0061702	1.78
MAP3K14-AS1	0.0061779	0.42
AP002954.4	0.0061914	0.51
ZNF775	0.0061916	0.54
LEF1-AS1	0.0061994	0.19
RP11-439A17.7	0.0062143	0.42
RN7SL4P	0.0062395	2.62
TAPT1	0.0062546	3.09
AC009506.1	0.0062919	2.33
AL731568.1	0.0062963	6.31
RP11-635N19.1	0.0063232	1.85
PFN1P10	0.0063264	3.63
SDF2	0.0063428	0.67
CTB-96E2.7	0.0063504	0.6
RXFP2	0.0063969	16.46
RP11-456H18.2	0.0064729	2.94
SNRK-AS1	0.0064969	0.45
FAM169A	0.0065273	0.67
MRPS22	0.0065626	2.6
IL7	0.0065925	0.26
CNOT11	0.0065966	0.52
SIRT5	0.0066055	2.37
CTAGE14P	0.0066107	11.57
SOCS2-AS1	0.0066251	0.28
CTD-2639E6.9	0.0066282	0.61
GGA2	0.0066326	2.25
ASH2L	0.0066332	5.53
AL590822.2	0.0066831	0.39
RP11-223C24.1	0.006684	0.11
FAM212B	0.0066897	0.57
RIPK2	0.0067346	3.55
AC010468.2	0.0068082	0.18
IL21R-AS1	0.006892	0.17
AKAP13	0.0069002	0.49
RP3-511B24.5	0.0069053	0.071
SLC2A3	0.0069177	0.48
PNPLA7	0.0069315	0.38
CTD-2377O17.1	0.0069722	0.13
AP000442.1	0.0069795	0.6
OR2R1P	0.0069937	7.83
ALG1L2	0.007012	4.17
NEURL	0.0070264	0.29
RP11-650K20.2	0.0070508	4.61
ZSWIM8	0.0071061	0.69
RP11-463J10.3	0.0071094	0.24
RP11-231C14.4	0.0071215	0.24
CTD-2224J9.7	0.0071253	3.18
NFYA	0.0071269	2.45
PDGFRL	0.0071609	0.45
DCAF16	0.0071609	0.45
RP11-58H15.3	0.0071609	0.45
RP3-511B24.6	0.0071609	0.45
RP11-468E2.4	0.007161	0.45
TK1	0.0071659	0.46
RP11-184B22.2	0.0071686	0.24
CCL3	0.0071857	0.23
CTD-2302E22.3	0.0071867	2.02
CTD-2193P3.2	0.0071963	0.29
P4HTM	0.0072013	1.58
GLI1	0.0072614	0.22
RP11-446E9.1	0.0072739	0.48
BIRC3	0.0072742	0.38
RP11-403A21.2	0.007301	0.46
TG	0.0073135	0.35
CTD-2035E11.5	0.0073146	1.79
GPR143	0.00732	0.46
IFI35	0.0073519	3.67
SLC25A15	0.007358	4.07
RP11-755B10.2	0.0073606	0.71
PPP2R1B	0.0073848	2.83
GPRIN3	0.0074453	0.36
RP11-109P14.9	0.0074565	6.45
LPCAT3	0.0074669	0.74
AC005229.1	0.0074676	0.33
OGFOD1	0.0074972	2.55
ZNF132	0.0075433	4.13
FAT2	0.0075741	3.92
GUCY1B2	0.0076001	2.99
MTX1	0.0076705	1.93
RP4-620F22.2	0.0076861	0.16
RP1-85F18.6	0.007687	0.71
VPS26B	0.0076911	0.7
AHI1	0.0077036	5.26
AKAP10	0.0077039	1.79
RP11-798G7.6	0.0077227	1.83
ACCS	0.00773	3.9
XX-FW81066F1.2	0.007761	2.95
RP11-300J18.2	0.0077724	0.16
WIPI1	0.0078235	0.23
PTCD3	0.0078391	1.64
ARID5B	0.0078788	0.51
OXNAD1	0.0078863	0.26
TEX10	0.0078973	1.54
PRH2	0.0079029	3.49
IFITM3	0.0079067	0.16
MSC	0.0079228	0.099
OSGIN2	0.0079283	1.69
TMEM241	0.0079298	0.12
RP11-303E16.5	0.0079451	5.36
RP11-96K19.5	0.0079564	1.7
RP11-100G15.4	0.0079866	0.51
RP11-328C8.4	0.0080043	10.17
RP11-1060J15.4	0.0080108	6.37
NLRP6	0.0080261	0.24
TCEAL3	0.0080389	2.59
RP11-351I24.1	0.0080598	0.46
SNORA48	0.008068	1.89
RP11-387D10.2	0.0080849	0.29
CTD-2566J3.1	0.0080854	1.47
ALOX5	0.0080901	0.47
RP11-168K11.2	0.0080903	0.34
ANXA2R	0.0081002	2.13
EFCAB13	0.0081402	3.22
ARPC5L	0.0081724	2.35
CTD-3128G10.6	0.0081811	0.36
RP11-535A19.1	0.0082044	0.14
TYW5	0.0082572	2.08
PCNX	0.0082847	0.19
COQ10BP2	0.0083155	3.24
RP11-70L8.4	0.0083374	2.29
NBPF14	0.0083513	2.47
RP11-73M7.9	0.0083695	0.34
XXcos-LUCA11.4	0.0083768	0.12
CCDC12	0.0084222	0.46
GLB1L3	0.0084299	0.093
RP11-867O8.5	0.0084345	0.45
C14orf164	0.0084772	2.58
OR51Q1	0.0084811	1.96
C22orf26	0.008483	1.84
CRELD1	0.0084982	0.47
MID1IP1-AS1	0.0085168	3.16
MLST8	0.0085324	1.53
CTD-2619J13.3	0.0085427	2.19
MAN2A1	0.008613	0.42
NUDC	0.0086165	0.67
LSM4	0.0086359	0.41
ANKRD36	0.0086464	0.19
RP11-1275H24.2	0.0086619	5.44
ZNF747	0.0086739	2.58
PRKAR2A	0.0087236	0.53
TTC23	0.0087338	0.089
RP4-584D14.5	0.008736	1.9
C8orf59	0.0087463	2.64
STK16	0.0087508	0.22
ACBD3	0.0087647	0.34
AC002128.5	0.0087734	0.085
NBPF1	0.0088023	3.59
CTD-2583A14.11	0.0088262	0.4
PDPK2	0.0088369	1.98
SPTY2D1-AS1	0.0088529	0.53
RP13-36G14.4	0.0088734	3.91
ZDHHC4P1	0.0088764	0.12
WNT1	0.0089285	0.22
AFAP1-AS1	0.0089934	0.12
WNT2B	0.0090381	2.22
AC097381.1	0.0090442	0.15
AC067945.4	0.0090509	0.16
RP11-463O9.1	0.0090723	2.84
TUBGCP6	0.0091189	0.39
AKT3	0.0091861	2.71
TSPYL4	0.0092767	4.39
HIST1H2BE	0.0093272	2.56
HEXB	0.0093486	0.59
PPP1R12C	0.0094079	0.45
MIR25	0.0094426	0.52
RP11-93B14.6	0.0094531	0.19
RP5-1125K23.1	0.009462	0.33
USP1	0.009483	3.56
MRPL33	0.0095401	4.69
ACAD8	0.0095678	0.1
RP11-864I4.3	0.0095822	3.11
CALM1	0.0096122	0.37
KB-1608C10.2	0.0096836	2.79
HOXA-AS4	0.0097016	4.88
C9orf139	0.0097475	4.99
KAT6A	0.0097567	0.37
LRWD1	0.0097669	0.62
TARBP2	0.0097714	3.65
DNAH10OS	0.0097948	2.08
PIK3R2	0.0097984	0.35
AES	0.0098329	0.4
SHANK1	0.0098373	1.79
ALKBH8	0.0098373	1.79
SIGMAR1	0.0098373	1.79
RNU4-29P	0.0098373	1.79
OAZ2	0.0098614	3.64
RP11-188P20.3	0.0098708	0.46
SOD2	0.009881	0.54
SYNE2	0.0098908	0.15
DDX20	0.0098984	2.05
TM9SF4	0.00995	0.4
GRAP	0.0099662	6.64
CTD-2240E14.4	0.0099705	0.42
CCDC104	0.0099725	1.96
CTD-2031P19.5	0.0099756	0.16
SLC29A4	0.0100251	3.41
RP11-288G11.3	0.0100341	1.68
LOXL1	0.0100371	0.12
CALHM2	0.0101039	2
BIN1	0.0101051	0.45
HS1BP3	0.0101051	0.45
CLEC4D	0.0101051	0.45
TIPARP-AS1	0.0101051	0.45
CTD-2134A5.4	0.0101051	0.45
PPHLN1	0.0101062	5.64
AXL	0.0101439	0.27
MAPK6PS3	0.01015	0.22
CTC-571O20.1	0.010174	0.31
RP11-127L20.5	0.0102019	0.3
CTD-2545M3.8	0.0102075	0.48
RELA	0.0102463	0.38
DNAJC27-AS1	0.0102567	1.88
RP11-114F3.5	0.0103303	1.66
NUDT1	0.0103552	0.68
HIST2H2BF	0.0103728	2.49
AC074212.6	0.0103917	0.13
HDAC11	0.0104012	2.96
LMO3	0.010412	9.88
RP13-228J13.10	0.0104253	0.38
PRPF40B	0.010441	0.6
CRIPT	0.0104709	2.23
C19orf70	0.0104971	0.43
CDC14B	0.0105013	0.28
RP11-730K11.1	0.0105069	0.19
RAVER2	0.010567	0.29
RP11-47I22.2	0.0105763	0.093
CTD-2575K13.6	0.0106218	0.39
EVA1C	0.01063	0.14
TMEM120B	0.0106448	0.28
RNF220	0.0106541	2.59
RPS10L	0.0106689	0.37
AC012358.8	0.0106762	1.33
RPS27	0.0106825	0.41
ARIH2OS	0.0107132	0.56
TOR1B	0.0107165	2.34
RAE1	0.0107241	0.1
ZCCHC24	0.0107275	0.19
RP11-45L9.1	0.0107312	4.34
ATRIP	0.0107623	0.37
IL12A-AS1	0.0107631	3.37
RP11-575L7.2	0.0107786	3.02
AC007390.5	0.0107895	0.58
COCH	0.0107972	2.55
ZNF383	0.010878	1.61
MRPL49	0.0108977	1.51
PSD	0.0109014	0.53
SP100	0.0109149	0.6
RP11-468E2.5	0.010941	1.52
GPBP1	0.0109625	1.64
ANAPC1	0.0109943	2.36
AC093818.1	0.0110336	0.66
SSC5D	0.0110342	0.16
TVP23A	0.0110602	0.73
STIP1	0.0110694	2.21
AASDHPPT	0.0110826	2.33
SELK	0.0110866	0.24
AC004623.2	0.0111498	1.79
ST6GALNAC4	0.0111918	0.24
ERGIC2	0.0111983	2.71
TM4SF19	0.0112015	2.47
RP11-798M19.3	0.011203	3.22
RP11-219B17.1	0.0112046	0.097
RAP1B	0.011222	0.52
LINC00899	0.0112439	2.51
URAHP	0.0112689	3.77
RP1-76B20.11	0.0112775	2.08
REV3L	0.0112837	1.9
RPL39P	0.0112855	0.4
SMIM14	0.0112987	2.85
CNOT3	0.0113058	0.49
RP11-275I14.4	0.0113059	0.66
PIM3	0.0113362	0.19
WBP4	0.0113375	1.74
ZNF696	0.0113429	5.28
CTC-248O19.1	0.0113863	0.22
RP11-769O8.1	0.011403	0.31
AC009501.4	0.0114066	1.77
AC012358.4	0.011469	1.93
COL9A3	0.0114855	3.25
DUSP2	0.0114949	0.17
ELN	0.0115494	4.07
TAB3-AS2	0.0115533	0.57
RP11-334E6.3	0.0115893	3.11
RP11-594N15.2	0.0115944	0.22
RP11-275I4.1	0.0116153	0.099
ALDH3A2	0.011641	0.53
RPL23	0.0116439	0.44
EFCAB2	0.0116973	1.97
EPM2AIP1	0.0117019	0.37
MIB2	0.0117114	0.29
TRAP1	0.0117713	1.83
SEMA4D	0.0117973	0.5
RP11-322D14.1	0.0118118	0.31
RP11-417B4.2	0.0119026	7.45
RAB8A	0.0119049	10.24
RP11-33B1.4	0.01193	2.95
FAM162A	0.0119337	1.96
RP11-956A19.1	0.0119519	2.32
DDX60L	0.0120294	0.17
TES	0.0120651	0.29
ZNF562	0.012136	3
UBXN11	0.0121633	0.46
SKP1	0.012177	0.15
SUV39H2	0.0121865	2.43
GNPTAB	0.012203	2.44
ADCK3	0.0122166	2.09
AANAT	0.0122473	0.38
RP11-261C10.4	0.0122537	1.64
RP11-286N22.8	0.0122662	1.52
AC006994.1	0.0122778	3.29
ZFHX3	0.01228	3.39
AAED1	0.0122875	3.18
CTC-232P5.3	0.0123212	3.11
RP11-260E18.1	0.0123371	0.072
RP11-626G11.3	0.0123704	1.84
EXOSC7	0.0123747	1.33
MED11	0.0123787	0.094
ANKRD18EP	0.0124774	0.69
APPL1	0.0125265	1.44
EIF2B4	0.0125491	2.17
MIR623	0.0126249	4.42
FBXO22	0.012643	16.08
Y_RNA	0.0127073	0.35
RP11-61L23.2	0.0127197	0.14
PIGT	0.0127199	3.42
SLC39A7	0.0127502	1.6
RP11-388P9.2	0.0128124	0.22
IL6ST	0.0128298	0.14
RP11-277P12.20	0.0128364	0.28
PROCR	0.0128526	3.53
RP11-662I13.2	0.0128788	0.28
SESN1	0.012917	1.65
AP000758.1	0.0130261	0.17
BBIP1	0.0130421	0.62
AC092964.2	0.0130883	4.95
SLC25A19	0.0130897	0.55
KDM4A-AS1	0.0131001	1.86
TMEM126A	0.0131297	0.56
LOX	0.013136	1.56
THUMPD1	0.0131456	4.22
CD19	0.0131539	9.44
RP1-225E12.2	0.013169	0.43
ZNF335	0.0131946	0.51
FAM98C	0.0132202	1.87
RAI1	0.0132291	0.5
LRIF1	0.0132306	0.29
AC087793.1	0.0132381	3.8
AC018890.6	0.0132671	0.23
RABGAP1L	0.0133122	0.46
SORL1	0.0133252	0.51
VMA21	0.0133319	2.88
SH3BP5L	0.0133489	3.06
NLRC4	0.0133585	3.09
ATP5E	0.0133655	0.078
RP11-453E17.3	0.0133929	1.76
RP4-678D15.1	0.013398	0.37
PACSIN3	0.0134196	4.04
RP11-473I1.5	0.0134407	0.49
KB-1205A7.1	0.0134555	2.4
MAP3K13	0.0134591	0.78
VPS4B	0.0134751	2.24
RP11-369F10.2	0.0135276	3.76
SYNGAP1	0.0135608	4.27
FHAD1	0.0135802	0.19
ASIC3	0.013617	5.38
PWWP2B	0.013626	0.43
RREB1	0.0136302	1.99
TP53INP2	0.0137222	1.97
SNX11	0.0137261	0.16
EPN1	0.0137322	1.8
FAM126A	0.0137322	1.8
ZNF408	0.0137322	1.8
FAHD1	0.0137322	1.8
CCR6	0.0137323	1.8
PIGHP1	0.0137401	0.67
RP3-455J7.4	0.0137483	1.45
RP11-336K24.12	0.0137594	0.27
CACNA1D	0.0138432	0.069
DCTN2	0.0138821	1.69
RPP38	0.0139134	0.67
KLC4	0.0139656	1.77
EIF3G	0.0139938	0.53
LINC00910	0.0140137	2.31
VPS37B	0.0140297	0.15
MRPS33	0.0140431	3.43
LIMK2	0.0140438	0.17
HOXB6	0.0140809	53.45
HCG4P7	0.0140945	0.32
SPATA24	0.0141138	2.61
RANBP6	0.0141274	0.26
RP11-732A19.5	0.0141381	0.13
UBAP2L	0.0141922	0.92
FAM65C	0.0141963	0.46
RNU1-82P	0.0142189	0.53
TRGV6	0.0142367	0.21
SLC9A3R2	0.0142479	2.28
RP11-327F22.4	0.0142843	0.46
RP11-126O1.4	0.0142965	0.35
ALDOB	0.0143302	3.06
TEX2	0.0143666	1.45
STARD4-AS1	0.0144381	2.84
TXNDC11	0.0144755	0.34
STXBP5	0.0144925	2.14
RPL29P23	0.0145085	5.47
IFITM1	0.0145877	0.14
AFAP1	0.014595	0.27
PEX11G	0.0146367	1.87
RP5-890E16.4	0.0146515	1.8
EAF1-AS1	0.0146531	0.47
SIM2	0.0147133	2.62
TAF6	0.0147506	2.15
PRMT10	0.0148338	1.52
CTD-2033D15.1	0.0148727	0.062
FOXO4	0.0148738	0.4
SOD1	0.0148785	0.77
DNAJC18	0.0149679	2.4
GS1-293C5.1	0.0149887	1.66
HIST1H2AG	0.0149957	9.26
AC017104.6	0.0149998	0.12
RNU6-415P	0.0150243	0.33
RP3-508I15.20	0.0150357	0.34
VASN	0.0150551	0.35
CCNB2	0.0150557	0.32
HIST1H1PS1	0.0150957	10.6
ERVW-1	0.0151346	2.84
AC016644.1	0.0151658	0.65
BBS4	0.0151728	0.53
ABR	0.0151803	0.61
RP11-356I2.4	0.0151912	0.36
BLM	0.0152103	0.41
ANK3	0.0152377	98.23
RP11-1085N6.2	0.0152935	1.82
TRIM59	0.0153325	2.56
RP11-245C23.3	0.0153414	0.51
WASF2	0.0153511	0.52
SLC27A3	0.0153742	1.67
CTDSP2	0.0153938	0.5
CPQ	0.0154105	0.62
RP11-305M3.2	0.0154185	3.76
FARP1	0.0154353	0.3
OGFOD2	0.0154837	2.28
C1orf192	0.0154943	2.25
C7orf71	0.0155	4.55
RP11-582J16.5	0.0155145	0.71
TSSK2	0.0155149	2.27
CDCA5	0.015525	8.19
ING5	0.015549	0.88
SLC24A5	0.015561	0.085
TRBV30	0.0155643	0.17
RNU6-1154P	0.0155966	0.51
DNAH17	0.0156042	0.69
CCT6B	0.01561	3.34
RP11-245P10.8	0.015628	0.7
ENPP7P2	0.0156468	2.97
CCSER2	0.0156837	0.53
MEIS1	0.0158777	5
ISPD-AS1	0.0158823	3.53
ANGPTL1	0.0159538	3.47
RP3-402G11.27	0.0159547	0.49
CLDN20	0.0159583	2.55
ZNF667-AS1	0.0159823	9.75
AC009303.1	0.0160055	0.43
RP11-435O5.6	0.016023	0.16
MGST2	0.0160367	1.84
DENND1C	0.0160465	0.25
COQ4	0.0160939	3.56
C20orf144	0.0161277	2.35
AC135048.1	0.0161298	4.1
NUDT10	0.0161569	0.66
ZDHHC24	0.0161622	1.75
RP3-525L6.2	0.0162022	1.81
GBP1P1	0.0162238	3.47
ARL4C	0.0162402	0.11
ZNF385D-AS2	0.0162453	0.17
RP3-395M20.8	0.0162472	0.52
C17orf107	0.0163086	0.28
RP11-109P14.8	0.0163411	0.6
OSGEPL1	0.0163573	1.83
ALG1L11P	0.0163761	2.42
RP1-85F18.5	0.0163841	0.43
IKZF1	0.0163919	0.54
CYFIP2	0.0164058	0.24
AC007773.1	0.0164242	0.45
C9orf163	0.0164262	2.48
ACTA2-AS1	0.016521	4.66
RP4-665N4.4	0.0165578	5.36
RP11-102L12.2	0.016581	0.27
NHP2L1	0.0165816	0.65
MTSS1	0.0165867	0.47
RP11-461A8.4	0.0166683	1.96
C5orf58	0.016681	0.61
RNASEH1	0.0167104	2.14
AC006014.8	0.0167139	1.8
AC069547.1	0.0167481	0.45
ZFP36L1	0.0167726	0.2
MIR5685	0.0167807	0.17
HMGXB4	0.0167824	0.4
AC018755.1	0.0168197	2
RBBP7	0.0168384	0.64
RNMT	0.0168452	0.37
AC083884.8	0.0168651	2.07
STRN4	0.0168705	0.62
CTC-325H20.4	0.0168798	0.36
SKIDA1	0.0169293	6.71
AC002310.7	0.0169394	2.47
HAUS3	0.016965	0.59
ZMYM4	0.0169806	2.79
SP140	0.0170352	0.38
AF178030.2	0.017066	0.17
CTD-2310F14.1	0.017068	0.55
SPG20	0.0170737	2.95
KEAP1	0.0170869	3.25
CTD-2524L6.3	0.0171677	1.82
RP1-199J3.7	0.0171857	0.71
LRTM2	0.0172089	6.04
RP11-338K17.8	0.0172108	2.76
COX7CP1	0.0172114	3.2
CTD-3065B20.2	0.0172149	0.36
SPON1	0.0172392	0.2
ZNF224	0.0172428	4.16
IGFBP7-AS1	0.0172619	2.62
RP11-529H20.3	0.0172679	0.48
UBE2V2P4	0.0172822	0.52
PCSK1	0.017289	4.79
SEPT8	0.0173644	0.33
RP11-383J24.2	0.0174069	3.19
RP11-151N17.1	0.0174102	2.66
SLC25A1P5	0.0174853	3.92
TKTL1	0.0175698	0.24
ILK	0.0175698	0.55
ALG1L	0.0175798	2.47
RMRP	0.0175967	0.63
RP11-181E10.3	0.0176287	0.31
WWP1	0.0176311	1.71
KIF24	0.0176473	0.5
RP11-264B17.5	0.0176482	0.31
RPS2P5	0.0176833	1.72
NDUFS2	0.0177422	0.47
GNRH2	0.0177435	3.04
S100A6	0.0177748	0.24
CES2	0.0177868	1.68
RP11-463O12.3	0.0178048	0.45
FXYD5	0.0178054	0.25
PRPH2	0.017819	3.67
OMG	0.0178198	2.31
ZNF57	0.0178924	2.99
NDUFA5P11	0.0178946	2.31
CCNI	0.017896	1.95
SPIRE2	0.0179252	0.48
AC115618.1	0.0179324	0.55
RP11-848P1.5	0.0179386	1.89
SLC52A1	0.0179542	0.23
KRT10	0.0179933	2.42
RNF5	0.0180095	0.49
SPATA13-AS1	0.018038	0.24
RP11-688G15.3	0.0180526	0.2
ANKS1A	0.0180633	1.48
RP11-231I16.1	0.0180748	2.39
AC004980.10	0.0180956	2.11
RP11-860B13.3	0.0181033	1.83
ARHGEF38	0.0182428	0.71
AL136419.6	0.0182493	0.33
EIF3H	0.0182599	0.79
ZSCAN5A	0.0182788	2.05
TP53BP1	0.0182869	2.75
TMEM184C	0.0182894	0.48
IGHD5-24	0.018293	0.1
ZNF48	0.0182932	0.37
RP11-96K19.2	0.0183012	1.95
CDC27	0.0183328	0.26
MAK	0.0183377	1.9
RP3-522J7.5	0.0183437	0.47
RP11-197N18.7	0.0183525	6.17
ZNF248	0.0184081	1.87
HIST1H4I	0.0184162	13.86
CHERP	0.0184393	3.5
TATDN2P2	0.0184826	0.37
CASQ1	0.0185028	0.35
FAM86FP	0.0185104	4.11
COX7A2L	0.0185211	0.3
TNFAIP1	0.0185325	0.59
RP11-502I4.3	0.0185407	0.5
RUNDC1	0.0185831	1.99
COA6	0.0186044	0.36
AC007271.3	0.0186181	0.13
RP11-797H7.1	0.0186386	3.75
MIR3661	0.0186754	0.65
TNFAIP3	0.0186899	0.3
PCAT4	0.0186945	1.85
PKDREJ	0.0186954	3.06
XXbac-BPG299F13.17	0.0187035	1.65
STARD4	0.0187118	0.14
AQR	0.0187128	0.39
PARK7	0.0187406	0.25
TACR1	0.0188878	2.87
RP1-149A16.17	0.0189045	0.43
TLR5	0.0189082	0.077
NLRP7	0.0189233	0.13
ZBTB11	0.0189578	1.53
PTPN23	0.0189875	1.63
RP11-507J18.2	0.0190261	0.59
ALDH1L2	0.0190478	2.7
RP4-705D16.3	0.019053	0.51
MINA	0.0190695	3.84
PCED1B	0.0191128	0.28
SH2B3	0.0191169	2.39
RP11-2E11.9	0.0191324	3.28
DBIL5P	0.0191467	0.5
TXNL4B	0.0193902	0.59
MYADM	0.0194343	4.8
ANKRD36C	0.0194552	0.51
NAPSA	0.0194679	2.09
CTA-373H7.7	0.0194816	0.13
G3BP2	0.0195	2.65
RP11-254F7.3	0.019502	0.15
CLIC3	0.0195085	0.47
HPDL	0.0195152	0.36
GAPDHP1	0.0195713	0.31
SLC7A4	0.0195713	0.31
FKBP11	0.0195871	0.13
CMAHP	0.0196142	1.91
TRAM2	0.0196488	4.62
TUBGCP4	0.0196552	1.24
CBX3	0.0196582	2.57
MANF	0.0196587	0.44
PRDX3P1	0.0196677	0.4
C14orf79	0.0196744	0.66
ANXA9	0.0196908	2.05
SYNE1-AS1	0.0197329	0.1
ARAP2	0.0197584	0.22
RPS6KB2	0.0197966	0.24
ST8SIA6-AS1	0.0198204	10.92
LRIG1	0.0198276	0.57
FBLN5	0.0198797	0.2
ABI2	0.0199461	0.24
FAM193A	0.0199472	0.36
RP11-557J10.4	0.0199622	0.59
RNA5SP201	0.0199741	0.49
RP11-439M11.1	0.0199871	0.5
SNORA63	0.0199898	3.62
RP11-600F24.7	0.0200475	1.8
CYP3A4	0.0200562	2.35
CTB-179K24.3	0.0200648	2.02
ARFGAP2	0.0200741	2.05
DOK6	0.0201295	0.17
RP11-777F6.3	0.02014	0.58
RP11-690G19.4	0.0201499	3.42
PIAS2	0.0201517	1.88
TIAM2	0.0201736	1.96
DYM	0.0201783	0.45
SPTAN1	0.0202626	2.51
C11orf89	0.020268	0.63
SLC16A6	0.0203041	0.28
ZBTB14	0.0203059	0.46
MTND2P28	0.0203482	0.46
SAP30	0.0203496	2.48
RN7SL80P	0.0203721	2.97
RNU6-476P	0.0204161	0.52
AC010525.4	0.0204326	0.41
RP11-203J24.8	0.020435	0.35
ABHD17A	0.0204681	0.26
RP1-261D10.2	0.020482	0.48
C15orf39	0.0204988	0.43
RP11-214K3.5	0.0205063	2.07
RP11-405L18.4	0.0205326	0.39
UBE2R2	0.0205387	1.53
TRAF1	0.0205532	0.5
TTYH1	0.0205734	2.21
U91328.19	0.0206318	1.86
WIPF1	0.02067	0.38
SF3A1	0.0206827	0.63
RP11-426C22.5	0.0207169	13.41
RP11-575L7.4	0.0207183	2.88
CTD-2528A14.3	0.0207451	0.33
C1orf177	0.020777	2.47
MAP3K8	0.0208242	0.37
SOX6	0.0208347	0.65
S100G	0.0208831	2.99
RP11-950C14.7	0.0208997	2.11
NEIL2	0.0209388	1.71
NTRK1	0.0209567	0.13
RBMX2	0.0209573	0.38
DMAP1	0.0209667	2.22
STAT3	0.0210322	0.3
AC138655.6	0.0210559	4.09
FCF1P5	0.0210563	2.63
RP11-33B1.1	0.021149	0.12
FAM60A	0.0211625	2.41
TNIK	0.0212007	0.29
MTFR1	0.0212394	1.93
LSR	0.021327	0.5
RP3-508I15.22	0.0213362	0.43
RP11-57H14.2	0.021342	0.45
PSPN	0.021353	2.01
C12orf65	0.0213595	1.82
MRPS10P1	0.0214026	0.66
MED28P3	0.0214038	2.91
LHX4	0.021499	1.68
LINC01032	0.0215913	0.25
RN7SL752P	0.0216087	0.2
SRPR	0.0216703	2.79
GRAMD2	0.0216798	4.82
TRIM13	0.021682	1.62
SYDE1	0.0216928	1.55
CTD-2376I20.1	0.0217073	0.13
TSPAN14	0.0217298	0.38
TGFBR2	0.0217456	0.4
C4orf29	0.021789	0.41
RP11-17A4.2	0.0218239	2.94
CNTN4	0.0218889	2.81
ZNF831	0.0219514	0.28
IFITM2	0.0219553	0.26
PTCD1	0.021977	0.8
PATZ1	0.0219929	0.46
PDSS2	0.0220053	2.81
AC079325.5	0.0220053	2.81
CRYM	0.0220098	1.35
CTD-2012K14.6	0.0220511	1.56
HOXB4	0.0220879	2.38
KLHL22	0.0220981	1.47
COL4A3	0.0221106	3.42
RP11-37C7.3	0.0221122	2.33
KIAA0226	0.0221483	0.23
ADAM19	0.0221982	0.25
AC078883.3	0.022213	0.55
RP11-271K11.5	0.0222221	0.48
METTL3	0.0222484	0.59
RP11-18H7.1	0.0222548	2.73
RP11-316M21.7	0.0222686	0.47
RP11-298J23.5	0.0222767	0.42
CTB-31O20.9	0.022286	0.36
SLA	0.0222887	0.31
CICP14	0.0223051	2.05
RP11-334J6.6	0.0223201	1.84
HTATSF1P2	0.0223906	0.42
RP5-1029F21.3	0.0225247	2.34
KCNRG	0.0225331	2.01
RNU7-110P	0.0225371	1.89
CTD-2547L24.4	0.0225502	0.46
SMIM4	0.022572	2.83
MUTYH	0.0226238	0.71
PAK6	0.022633	2.5
AC079807.2	0.0227031	0.62
RP11-289A15.1	0.0227476	2.42
SH3TC2	0.022759	4.04
TMEM65	0.0228273	1.48
ZNF397	0.0228428	1.87
ANO8	0.0228616	0.54
RPS18	0.0228913	0.66
RP11-473N11.2	0.0229074	5.29
RNU6-658P	0.0229098	0.52
FURIN	0.0229248	0.29
FBXO2	0.0229279	0.21
KCNIP4	0.0229549	1.56
RP11-148K1.10	0.0229606	1.72
TUBB1	0.0229967	0.49
RP11-23P13.6	0.0230156	0.24
SEC16A	0.0230451	0.14
PRED58	0.0230496	0.43
RP11-47I22.1	0.023066	0.078
CTD-2619J13.17	0.0231311	3.8
AC005944.2	0.0231629	0.59
STX17	0.0231746	0.34
TCEB3	0.0231854	2.37
GNRHR	0.0231903	2.26
RP11-137L10.6	0.0231958	3.7
CTD-3193O13.13	0.0231999	0.67
MTRF1	0.0232212	5.19
AL606500.1	0.0232243	0.5
AP000254.8	0.0232441	0.29
RP11-211N11.5	0.0232641	0.49
NUCB2	0.0233083	2.09
AC002306.1	0.02333	0.27
RP3-388E23.2	0.0233416	1.99
CDC14A	0.0233767	0.39
YEATS2-AS1	0.0233994	1.91
ATXN1L	0.0234332	0.23
RP11-53I6.3	0.0234413	0.7
ISG20	0.0234761	0.54
SERPINE3	0.0234824	1.56
TMF1	0.0235265	1.96
C12orf29	0.0235476	1.68
RP11-404F10.2	0.0235628	0.19
RP6-99M1.2	0.0235651	1.48
MYO19	0.0235908	0.62
AC008937.3	0.0236063	2.63
SIDT1-AS1	0.0236342	0.16
GRK6P1	0.0236458	2.95
ERP44	0.0236565	1.37
KIF1B	0.0236823	3.57
FGD1	0.0237476	0.63
TTLL3	0.0237562	2.45
CTD-3065B20.3	0.0237689	0.39
LA16c-360H6.3	0.0238046	0.58
SNTA1	0.023838	3.33
SEPT1	0.0238428	1.41
RP11-79P5.2	0.0239015	0.24
KIDINS220	0.0239172	3.75
RP11-1151B14.4	0.0239319	0.14
DANCR	0.0240037	1.87
KCNAB2	0.0240113	2.04
RP11-665C16.6	0.0240258	1.85
Y_RNA	0.0240734	0.31
HLA-E	0.0240767	0.23
ECH1	0.0240949	0.91
NUMBL	0.0240949	0.91
FBXO25	0.0240949	0.91
SLC16A7	0.024095	0.91
Y_RNA	0.024095	0.91
ARMC2-AS1	0.024095	0.91
HAX1	0.0240951	0.91
SKIL	0.0240956	0.91
ARHGEF16	0.0241042	3.32
SLC1A2	0.0241729	0.48
ZNF517	0.0241952	1.73
SEPT9	0.0241957	0.56
RP3-425P12.5	0.0242024	0.26
RNU6-1330P	0.0242391	0.16
CTB-176F20.3	0.0243018	1.92
RP11-439E19.10	0.0243171	0.31
ATP6V1H	0.0243381	1.5
HOXA-AS3	0.0244551	12.55
CBX4	0.0244699	0.53
RP11-230L22.4	0.0244978	2.05
SEMA6A	0.0245024	1.34
SGK494	0.0245387	0.48
RAB3D	0.024539	3.2
SOCS3	0.0245747	0.21
PTPMT1	0.0245914	0.7
CCDC86	0.024601	0.39
FASN	0.0246222	0.53
SOGA2	0.0246489	2
RP6-109B7.3	0.0247028	4.13
WDR5B	0.0247252	0.53
DYNC1LI1	0.024818	1.53
TPRG1L	0.0248774	0.4
PDE4D	0.0248904	0.27
FKBP1A	0.0249028	2.9
RNU6-673P	0.0249354	3.43
COG5	0.0249425	0.46
IGLVIVOR22-2	0.0249757	0.42
HAVCR1P1	0.025019	3.68
RP11-337C18.7	0.0250233	4.11
OPA1-AS1	0.0250617	0.71
FXR1	0.0250634	0.49
RN7SKP112	0.0250676	2.64
RFFL	0.0250712	1.76
SMARCA4	0.0250829	1.68
DUS4L	0.0251147	2.2
EIF3I	0.0251155	1.58
GTF3A	0.0251189	1.62
SDCBP2-AS1	0.0251876	0.42
RP4-575N6.4	0.0252068	0.054
GDAP2	0.0252173	0.71
CTC-260E6.8	0.0252341	0.55
GMEB2	0.0252406	0.41
TRAPPC13	0.0252436	0.26
ZNF407	0.0252887	0.4
CCDC150	0.0253283	1.66
NEXN-AS1	0.0253437	0.53
RAD23BLP	0.0253977	7.46
ANKRD6	0.0254066	1.5
UTP14A	0.0254202	2.77
RP11-557C18.3	0.0254485	0.73
RP1-102K2.8	0.0254657	0.33
SH3BGRL3	0.0254761	0.52
PWWP2A	0.0255422	1.47
PLXNC1	0.025548	1.71
ZNF207	0.0256051	0.46
CTC-527H23.1	0.0256144	0.42
CTD-2583A14.8	0.025661	1.73
MGAT5	0.0256923	0.21
AGBL5-IT1	0.0257319	0.5
STAG3L2	0.025738	3.22
RP11-98C1.1	0.0257597	0.36
RP11-638I2.6	0.0257603	1.82
PIGB	0.0257768	1.79
XCR1	0.0257957	0.21
AP001442.2	0.0258244	0.13
RNU6-824P	0.0258757	2.04
TAF3	0.0258949	0.48
CTC-523E23.5	0.0258982	0.32
RPS15	0.0259528	0.57
CTD-2358C21.4	0.0259731	0.1
MLANA	0.0260055	1.7
CTC-359D24.3	0.0260157	0.26
MFSD1	0.026024	5.7
PSIP1	0.0261045	2.02
RRN3P2	0.0261311	3.36
ACIN1	0.0261414	1.79
AP001469.9	0.0261513	2.01
MEIS1-AS2	0.0261844	7.35
PHKG2	0.0261948	4.14
EIF4G2	0.0261949	0.61
OSBP	0.0262046	0.28
RP11-448G4.2	0.0262389	0.66
CTC-232P5.4	0.0262597	3.92
PRTFDC1	0.0262699	0.14
HCG4B	0.0262922	0.32
RNF40	0.0263061	3.92
HHEX	0.0263279	1.6
ATXN7L1	0.0263624	0.41
TPCN1	0.0263652	0.58
GPR114	0.0263783	0.59
ASB2	0.0263915	0.28
ZNF226	0.0264328	0.31
A2ML1	0.0264536	2.4
AL121893.1	0.0264984	0.61
ZBTB20-AS3	0.0265143	1.82
AC007283.4	0.0265546	0.48
MED1	0.0265568	1.67
DDX6	0.026583	0.52
RP11-423P10.2	0.0266296	0.63
YPEL4	0.0266608	0.13
IL24	0.026726	0.37
USH2A	0.0267657	3.43
GLIPR1	0.0267699	0.58
PAICS	0.0268003	1.83
RP11-677M14.2	0.0268144	0.13
APPBP2	0.0268335	0.59
COPB2	0.0268448	0.75
OR13E1P	0.0268548	2.87
INTS4	0.0268701	2.23
KBTBD7	0.0268922	2.71
SNORD38	0.0269365	0.47
AC098820.2	0.0269456	2.59
AC006116.22	0.0269545	3.62
C7orf49	0.0269828	0.22
SLC25A22	0.0270071	4.59
RP11-299G20.2	0.0270232	0.094
DMTF1	0.02707	0.34
WT1-AS	0.0270741	3.43
SPATS2L	0.0271009	0.47
CTD-2061E19.1	0.0271009	0.47
LIPN	0.0271009	0.47
SNORA2	0.0271168	0.24
SPEF2	0.0271543	0.23
RP11-576N17.3	0.027162	2.23
ANGPTL6	0.0271682	0.45
PAIP1	0.0272932	2.44
LRCH4	0.0273187	2
ACOX1	0.0273241	0.65
MSH5	0.0273315	2.13
RP11-127L20.3	0.0273609	0.39
AC009005.2	0.0273648	2.15
ECE1	0.0274028	0.34
NDRG4	0.0274212	2.03
RP4-633I8.3	0.0274295	3.24
RP11-1020A11.2	0.0274386	0.66
MIR497HG	0.0274429	0.59
RP11-797M17.1	0.0274541	0.6
GABRB1	0.0274592	2.6
AC007292.6	0.0276619	0.68
RBP2	0.0277376	4.17
PRSS8	0.0277816	0.66
RP11-103H7.5	0.0277907	0.16
RP11-339B21.14	0.0277942	2.79
CCS	0.0277942	2.79
ZC3H12D	0.0277942	2.79
RP13-514E23.1	0.0277942	2.79
TFR2	0.0278277	3.81
RP11-315D13.1	0.0278305	0.28
HCG4P11	0.027837	0.22
AC010127.3	0.0278438	0.11
GJA1P1	0.0278774	3.46
GTPBP2	0.0278879	3.24
GPRC5B	0.0279903	3.31
STK17A	0.0279995	1.88
CIR1	0.0280196	0.44
ABCA3	0.0280491	2.41
USF2	0.0281482	0.36
LPHN1	0.0281569	1.69
REEP1	0.0281957	0.32
TAF9B	0.0281994	0.55
RP11-169K16.9	0.0282184	1.27
RPL27	0.0282681	2.22
IPO4	0.0283356	0.34
MZB1	0.0283816	5.89
FNDC5	0.0283865	2.1
NOTCH4	0.0284026	2.04
NLRP9	0.0284268	0.52
RP11-484L8.1	0.0284822	2.27
ZFP1	0.0285131	0.3
LARP1B	0.028566	2.11
CTD-3185P2.2	0.0285771	0.56
GAPDHP59	0.0285812	0.4
FGF13	0.0286332	0.29
KDM5D	0.0286405	0.68
CTC-487M23.8	0.0286769	0.48
DGKA	0.0287446	0.51
AGMAT	0.0287487	1.67
CTD-2049O4.1	0.0287578	1.69
AC009480.3	0.0287641	0.17
KMO	0.02877	3.27
RP11-95I19.2	0.028797	2.92
PLEKHG7	0.0288155	3.47
OXR1	0.0288264	0.77
AFF1	0.0288557	1.89
CLMN	0.0289144	1.77
Z83001.1	0.0289371	2.92
RP11-135J2.3	0.0289574	2.58
SLC24A4	0.028972	0.15
RPN2	0.0290119	1.71
ZBTB44	0.0290675	0.24
UBXN7-AS1	0.0290849	0.82
MRPS31P5	0.0291042	2.51
RP11-568J23.6	0.0291118	0.5
NICN1-AS1	0.0291624	1.59
TNFRSF1B	0.0292012	0.32
RP11-886P16.6	0.0292244	0.35
ZNF410	0.0292507	2.94
RP11-568J23.4	0.0292596	3.22
RP11-350N15.5	0.02926	2.17
RP11-730A19.9	0.0292633	0.25
RBM42	0.0292854	0.28
CRTAC1	0.0293378	0.35
NAPA-AS1	0.0293535	0.52
AP3M2	0.0294511	0.43
PIK3IP1	0.0294644	0.42
TAPBPL	0.0294816	0.66
ADORA2A-AS1	0.029529	0.45
DENND4A	0.0295416	1.95
CERS5	0.0295471	0.67
HOXB-AS1	0.0295511	10.07
PNRC1	0.0295598	0.66
CHD7	0.0295711	0.58
HSD17B1	0.0295906	1.83
HDAC5	0.0296017	1.74
ARHGAP31-AS1	0.0296027	0.13
ZFYVE1	0.0296495	0.78
VPS13D	0.0296565	0.44
HCCAT3	0.0296568	0.66
RP1-249H1.4	0.02969	0.25
STXBP1	0.0297786	0.66
RP11-677M14.3	0.0297798	0.22
RP4-682C21.2	0.0298166	2.2
TPD52L1	0.0298243	4.16
AC006465.4	0.0298334	2.88
LIMD1-AS1	0.0298466	1.86
HIST1H2AK	0.0298537	3.8
AC073342.12	0.0299178	0.43
HAGH	0.0299189	0.42
APOBEC4	0.0299277	0.16
GCNT7	0.0299625	0.5
RP11-303E16.6	0.0299722	2.46
EIF2AK3	0.0299811	0.46
ZBTB48	0.0300259	0.68
TMEM86A	0.0300331	0.31
SSBP3	0.0300332	0.5
RBL1	0.0300343	0.47
FANCE	0.0300343	0.47
SKP2	0.0300343	0.47
EMC10	0.0300343	0.47
HHLA3	0.0300343	0.47
AC023490.1	0.0300343	0.47
RP11-998D10.5	0.0300343	0.47
KIF4A	0.0300343	0.47
RN7SL738P	0.0300686	0.5
RNU6-1257P	0.0300975	0.43
BACE1	0.0302112	3.01
SLC35B1	0.0302409	0.38
TFEB	0.0302414	0.28
MAP4K4	0.0302429	0.5
SYNGR1	0.0302743	0.46
RUNDC3A	0.0303387	0.36
NID1	0.0303407	0.54
CHD6	0.030353	0.62
OPRM1	0.0303906	0.23
RNU6-850P	0.0303986	4.45
CTD-2540B15.11	0.0304102	4.26
TNFRSF8	0.030411	0.27
SMAD7	0.0304298	0.089
RNU6-933P	0.0304466	0.22
REC8	0.0304894	0.59
HNRNPF	0.0304928	1.45
RP11-171G2.1	0.0305201	3.18
RP11-418J17.2	0.0305281	3.63
MED16	0.0305695	4.41
RP11-1348G14.5	0.0305826	2.17
RN7SKP271	0.0305974	2.6
HSPA1L	0.0306004	2.36
SERBP1	0.0306239	0.4
CPNE8	0.0306252	2.79
AC024937.6	0.0306551	3.28
FZD4	0.0306762	0.18
MLF1IP	0.0306769	2.8
IL8	0.030686	0.18
MAMDC4	0.0307055	0.55
AL157871.2	0.0307067	0.68
APBB1	0.0307196	0.33
AL109767.1	0.0307406	0.13
BOLL	0.0307463	0.42
RP11-536K7.5	0.0307859	0.46
EVI2B	0.0308152	1.69
SELL	0.0308289	0.57
AP000765.1	0.0309206	2.79
C15orf27	0.0309419	2.13
EFHC1	0.0309453	1.82
CD3E	0.0309808	0.15
CTD-3105H18.7	0.0310467	3.15
CCDC88C	0.0310535	0.47
RP11-344N10.2	0.0310658	1.86
IL16	0.0310879	0.3
RPE	0.031118	3.55
ERRFI1	0.0311254	3.06
NOX1	0.0311365	3.78
ZNF259P1	0.0312401	0.12
RP11-30L3.2	0.0312428	2.02
RPS29P22	0.031264	3.19
FAM105B	0.0313538	0.25
MTERFD2	0.0313594	0.37
CTD-2540B15.7	0.0314042	3.7
CTD-3126B10.4	0.0314253	2.32
YBX1P3	0.0314307	1.91
COG7	0.03144	2.61
VAT1	0.0314691	0.5
CBS	0.031482	3.19
RP11-362K14.5	0.0315397	0.71
AC034229.1	0.0315791	2.54
FGF7	0.0315792	2.54
CTD-2184D3.7	0.0316258	0.56
SLC25A45	0.031637	0.38
NOC2L	0.0316496	4.71
CDC42BPB	0.0316674	2.84
PDZD9	0.0316737	0.45
ARSD	0.0316748	0.33
BCKDK	0.0316757	0.56
TMEM60	0.0316938	3.18
HCG14	0.0317274	4.64
RNU6-915P	0.0317476	3.29
FLNA	0.0317981	0.49
CD151	0.0318787	0.51
IKZF2	0.0319559	0.26
TMEM254	0.0319638	4.04
MIR3187	0.0320078	11.82
AC006116.24	0.0320081	0.58
SNORA9	0.0320945	0.46
KIAA1432	0.0321447	1.86
CFD	0.0322182	3.08
PROB1	0.032221	2.45
AC093162.5	0.0322216	0.66
AC103828.1	0.0322441	0.24
ACA59	0.0322931	2.82
MKS1	0.0322955	1.88
CCDC127	0.0322955	1.88
RP11-417F21.2	0.0322955	1.88
INTS4L2	0.0323119	2.83
HLA-F-AS1	0.032313	0.12
snoU13	0.0323354	0.42
SLC11A2	0.0323466	4.48
C7orf55-LUC7L2	0.0323467	2.5
CKMT2-AS1	0.0324177	0.22
RP11-495K9.5	0.0324545	0.48
BCL11B	0.0324644	0.13
AC016747.3	0.0325374	3.4
WDR24	0.0325796	2.4
AC009120.6	0.0326591	0.65
RP11-840I19.3	0.0327046	0.66
ACTL10	0.0327076	2.38
AMMECR1	0.0327476	3.64
TMC8	0.0328961	0.37
DHPS	0.032922	1.66
PPAPDC2	0.0329646	1.7
AC023590.1	0.0330244	0.49
MAPK12	0.033076	3.93
RP11-123J14.2	0.0330815	2.42
AC034228.4	0.0330889	0.23
EEF1GP7	0.0330929	0.28
GNL1	0.0331902	1.57
RP11-902B17.1	0.0332547	0.18
SLC39A13	0.0332841	0.52
CITF22-92A6.1	0.0332954	2.36
MIER1	0.0333071	0.52
STMN3	0.0333124	0.65
NNAT	0.0333267	0.66
AUP1	0.0333418	0.56
RP3-486I3.4	0.033379	2.92
RP11-546B15.1	0.0333891	0.65
HSPA14	0.033395	1.79
VPS4A	0.0334728	2
SLC30A9	0.03355	0.17
RP11-101O6.2	0.0335795	0.51
C3orf80	0.0335868	16.66
PSMD5	0.0336435	3.56
RNU6-1158P	0.0336731	0.38
PRPF8	0.0336785	0.42
CTC-559E9.8	0.0337151	1.86
PARP12	0.0337548	1.79
THEM5	0.0337716	0.27
AE000661.37	0.0337796	0.2
CIRH1A	0.0338229	2.12
RP11-424N24.2	0.0338368	2.56
DUSP14	0.0338588	2.83
FPR2	0.0338652	0.14
CTD-3137H5.1	0.0338653	0.67
NMI	0.0338701	0.5
TIPIN	0.033917	2.43
MECP2	0.0339347	0.51
RNU6-402P	0.0340188	0.39
RPSA	0.0340324	0.55
RP11-728F11.3	0.0340929	0.29
RLIMP1	0.0341499	0.18
ZNF391	0.0342181	0.35
CTC-479C5.12	0.034221	2.43
AVPI1	0.0342394	0.31
RC3H1	0.0343338	0.45
PQLC2	0.0343417	0.58
RP5-886K2.3	0.0343687	0.69
XXbac-BPG252P9.10	0.0344038	0.17
RP11-6E9.4	0.0344503	0.18
RP11-420L9.5	0.0344893	0.26
TRPV2	0.034536	0.33
RP11-98C1.2	0.034567	0.35
RP11-259P20.1	0.0346122	0.32
LUCAT1	0.0346536	0.11
MRPL37	0.0346951	2.16
STAU1	0.0347134	2.01
RP11-46O21.2	0.0347447	2.15
SGCE	0.0347682	4
GMPR2	0.034773	0.41
AK8	0.0347945	2.16
LINC00943	0.0348009	0.25
RP11-115D19.1	0.0348106	0.15
RP11-396D18.1	0.0348499	2.24
TSPYL6	0.0348616	1.78
HNRNPA1P59	0.0349027	0.36
ARFGEF1	0.0349418	1.45
RNF115	0.0349429	0.38
SLC35F5	0.034971	1.99
IRF5	0.0349819	1.64
LRRN3	0.0350486	2.75
MAPRE1	0.03507	0.3
LINC00399	0.0350795	34.25
SFPQ	0.0351379	0.65
CTD-2319I12.2	0.0351583	0.1
DYRK2	0.0351587	0.4
SRP72P2	0.0351917	0.38
AATF	0.0352141	0.55
Y_RNA	0.0352191	2.81
PRED57	0.0352482	0.47
CNOT4	0.0353484	0.58
MIR181A2	0.0353795	2.88
LRRC32	0.0354205	0.2
IL26	0.0354243	0.23
ARVCF	0.0354256	3.54
CHAC2	0.0354277	0.41
TRGV10	0.0354659	0.37
RP11-565F19.4	0.0354854	3.37
LIPE	0.0355211	1.76
NUFIP2	0.0355433	0.68
CFLAR-AS1	0.0355469	0.64
SBSPON	0.0355784	0.71
SCRN3	0.0356029	0.19
RCN1	0.0356574	2.55
LCAT	0.0356824	2.06
CHID1	0.0356872	0.43
LINC00863	0.0357019	1.56
CTPS2	0.0357433	3.27
RP11-576N17.2	0.0357565	3.12
LRRC18	0.035827	4.69
SETD5	0.035831	1.67
TXNDC12	0.0358368	2.28
CTC-435M10.6	0.0358421	4.72
GCSHP4	0.0359546	0.32
WDR91	0.0359894	0.22
RP11-360L9.8	0.0360115	0.67
CHRND	0.0360135	0.36
CYB5R2	0.0360407	0.44
KIAA1984-AS1	0.0360859	0.48
RBBP4P2	0.036096	0.59
PRCD	0.0361134	0.6
FAM49B	0.0361359	1.36
RP4-612B15.3	0.0361671	0.42
IL18R1	0.0361671	0.42
ANKS6	0.0361705	1.88
ZNF580	0.0361705	1.88
NFS1	0.0361705	1.88
RP11-219B4.6	0.0361705	1.88
RP11-626G11.1	0.0361705	1.88
PCDHB19P	0.0361705	1.88
NYX	0.0361705	1.88
RP4-800F24.1	0.0361705	1.88
HOXA10	0.0361832	7.15
RP1-170O19.21	0.0361891	5.09
BAX	0.0362042	0.38
RP11-1055B8.8	0.0362056	8.2
RP4-633I8.1	0.0362441	4.08
CDC16	0.0362522	0.2
FANCA	0.0362582	0.5
PRPF38A	0.0362996	1.35
PCED1B-AS1	0.0363082	0.44
EXOC5	0.03634	0.64
RP11-288L9.4	0.036352	0.23
OARD1	0.0363539	1.41
MIR4505	0.0363667	2.07
AC016292.3	0.0364265	0.46
DR1	0.0364884	0.62
Y_RNA	0.0365693	0.48
RP11-56G10.2	0.0365901	0.78
RP11-91P24.6	0.0366084	2.41
SPG20OS	0.0366676	4.9
LANCL2	0.0366803	0.33
RP11-443B7.2	0.0366883	5.71
CTD-3162L10.1	0.0367186	0.53
FOXP1-AS1	0.0367806	1.83
RP11-73O6.3	0.0367916	0.57
ARL13A	0.0368173	1.71
RP13-638C3.4	0.0368354	2.57
SUN2	0.0368448	0.39
STX18	0.0368718	0.57
TOB2	0.0368729	2.57
CTA-360L10.1	0.0368994	4.11
LINC00886	0.0369512	1.67
ZNF627	0.037014	0.42
PKD2	0.0370321	1.62
MTHFD2L	0.037034	2.63
FAM90A20P	0.0370765	1.79
LONRF1	0.0370784	2.06
LINC00861	0.0370935	0.43
CLEC16A	0.0371131	2.32
NPM1P27	0.0371172	0.42
U3	0.0371172	0.42
PET112	0.0371558	0.46
SYBU	0.0371558	0.46
RP11-44N21.1	0.0371558	0.46
AC003973.6	0.0371558	0.46
RP3-523E19.2	0.0371694	2.75
SMOX	0.0371804	0.35
CCNJP2	0.0371906	2.4
AL121914.1	0.0372011	0.36
ERO1LB	0.0372171	0.43
RHOQ	0.0372414	2
NDUFAF7	0.037245	0.38
BZRAP1	0.0372729	6.23
TINF2	0.0372733	0.8
RP4-777O23.2	0.0372994	2.54
SOX30	0.0373203	0.36
RP11-6F6.1	0.0373518	2.57
VAC14	0.0374345	2.24
CTB-55O6.12	0.0374407	0.35
CTC-487M23.7	0.0374458	0.35
RP11-486B10.4	0.0374529	0.45
C10orf131	0.0374574	2.78
DEFB108B	0.0374677	2.57
HS3ST5	0.0374677	2.57
ZNF296	0.0374831	1.67
GGNBP2	0.0374995	0.54
RP5-1109J22.2	0.0375059	0.29
KIAA0513	0.0375645	0.31
HBQ1	0.0375645	0.31
POLD4	0.0375809	2.7
PRKCQ	0.0376387	0.28
AC016738.4	0.0376683	0.41
RP11-354M20.3	0.0377762	0.77
CEACAM1	0.0377922	2.16
ZNF29P	0.0378656	1.55
GSK3B	0.0378717	2.1
AC024940.1	0.0379113	1.69
KRT18P60	0.0379194	5.64
AC090627.1	0.0379894	0.19
MSH6	0.0380281	0.81
AC010082.2	0.0380427	2.31
RLBP1	0.0381221	1.47
CDK7	0.0381268	3.65
MFSD10	0.0381478	2.83
hsa-mir-1199	0.038183	0.54
AC013444.2	0.0382424	0.3
RP1-121G13.3	0.0382575	1.94
TMPRSS11A	0.0382616	2.92
RARS2	0.0382659	1.95
EEF1A1P13	0.0382929	0.42
NKX3-1	0.0382929	0.42
ANXA11	0.038306	0.57
ABHD1	0.038316	2.07
RADIL	0.0383951	0.43
AC073657.1	0.0384842	4.79
KRBOX4	0.0384856	3.14
RP11-331F9.3	0.0385074	0.59
JAKMIP3	0.0385167	0.44
PXN-AS1	0.0385948	0.38
AC000068.10	0.0386328	0.65
CDH23	0.0386764	0.33
ELL	0.0388084	0.45
NAPEPLD	0.0388121	1.99
MAMDC2	0.0388254	3.95
NGEF	0.0388264	2.89
DPM1	0.0388731	0.27
PDCD1LG2	0.0388878	1.53
RP11-159L20.2	0.0388894	2.13
TSSK4	0.0388908	0.59
ADCY7	0.0389534	0.58
AC016629.8	0.0389825	1.63
MIR3178	0.0390017	0.56
ZHX3	0.0390061	0.19
RP11-849F2.5	0.0390176	1.68
MTND4P15	0.0390408	0.51
RP11-413M3.4	0.0390551	0.4
CD247	0.0390824	0.26
RP11-314A20.2	0.0391367	0.63
LL0XNC01-39B3.1	0.0391497	0.42
RTDR1	0.0391536	0.095
CTD-2375G15.1	0.0392137	1.68
FYN	0.0392277	0.53
EDAR	0.0392451	4.54
SLC4A9	0.039255	1.87
RP11-519G16.5	0.0392763	0.11
SPATA21	0.039298	0.61
ELAVL1	0.0393437	0.56
snoU13	0.0393437	0.56
SERTAD2	0.0394074	2.36
TIGD7	0.0394528	0.67
PEAK1	0.0394647	0.43
BCDIN3D	0.0395094	2.7
PSMA4	0.0395279	0.64
AC093110.3	0.0395479	0.32
HDAC2	0.0395514	1.51
TRAPPC6B	0.0395992	1.67
RP11-932O9.7	0.0396772	1.49
GTF3C1	0.0397	0.38
SOGA1	0.0397048	2.47
C1orf50	0.0397413	0.42
SLC22A12	0.0397656	8.04
TRIM17	0.0397941	1.67
LINC00085	0.0398813	0.13
FSD2	0.0399325	0.54
RP11-387D10.3	0.0400002	2.03
RFTN1	0.0400183	0.42
SEPHS1P6	0.040024	4.91
FOXO1	0.0400306	0.32
AC127496.1	0.0400683	0.25
RP1-56K13.2	0.0401099	0.48
MIR328	0.0401165	0.57
GS1-124K5.10	0.0401248	2.03
SMG7-AS1	0.0401655	1.69
RNF19B	0.0401854	0.42
PPP1R10	0.0401889	0.4
KLHL21	0.0402013	0.32
MUC5AC	0.0402102	0.31
RP11-470B22.1	0.0403161	0.34
AC002117.1	0.0403509	0.45
AP001437.1	0.040365	3.98
RP11-423E7.1	0.0403721	2.89
RP11-91P24.7	0.0403912	1.73
CTD-2528A14.1	0.0403978	0.11
RP5-837M10.4	0.0404121	0.56
RP1-149A16.3	0.0404491	0.49
TRUB2	0.0405055	2.01
CTD-2384B11.2	0.0405214	0.59
RHBDL2	0.0405238	3.33
RP11-703M24.5	0.0405763	0.53
CHP1	0.0406232	2.18
AC007038.7	0.0406486	4.63
ZBTB1	0.0406823	0.62
RP11-404E16.1	0.0406899	2.43
TRIM6	0.0406944	2.26
PIGC	0.0407161	0.35
CLEC7A	0.0407681	0.25
POU2F1	0.0407826	0.3
SNED1	0.0407947	0.58
RP5-1092A3.4	0.0408403	0.37
AC000089.3	0.0408479	1.77
LTBP3	0.0408987	2.34
RP11-549L6.3	0.040934	0.22
TSR1	0.0409469	2.29
FAM174B	0.0409591	2.14
C15orf52	0.0410028	0.32
CCDC124	0.0410092	0.63
DHX32	0.0410284	0.74
CTD-2012J19.1	0.0410339	0.34
MPND	0.0410447	0.48
HIST1H2AJ	0.0410677	2.13
AC011290.5	0.0410692	0.52
CTD-2583P5.1	0.0411522	1.73
CRLF3	0.0411665	1.67
CA11	0.0411713	2.04
RNASEH2B-AS1	0.041186	1.37
RP11-936I5.1	0.0412234	0.69
C17orf62	0.0412268	1.37
RP11-71H17.1	0.0412296	0.76
MYO9A	0.0412404	2.34
NEMF	0.0412444	0.56
CCDC130	0.041245	1.67
GOPC	0.0412528	2.36
AC091132.1	0.0412674	0.49
CTD-2026D20.2	0.0412676	0.12
RNU6-805P	0.0412931	1.97
HTR5BP	0.041297	0.55
HK2	0.0412985	3.4
GPATCH4	0.0413218	1.6
VASP	0.041378	0.71
ARPP19	0.0414328	0.48
TMED8	0.041444	1.65
CTB-47B11.3	0.041454	0.31
RNU4-47P	0.0414799	0.42
LOXL2	0.0415325	0.47
AC008440.10	0.0415766	1.94
SMIM3	0.0416003	3.32
HNRNPA3P12	0.0416238	0.25
NPC1	0.0416455	0.56
PTGES3P2	0.0416477	2.61
WDR81	0.0417362	1.99
RP11-10O17.1	0.0417446	1.67
ZNF219	0.0417635	2.05
CHD1	0.0417636	0.31
VPS13A	0.0418166	5.83
AC007365.3	0.041831	2.79
DSE	0.041879	0.61
SPSB2	0.0419445	1.68
MYRIP	0.0419585	3.42
CPNE1	0.0419859	0.35
PHKA2-AS1	0.0420098	2.56
RP4-724E16.2	0.042028	0.55
PIGFP2	0.0420349	4.38
AC140076.1	0.0421015	2.6
TMEM238	0.0421191	2.6
OSMR	0.0421411	0.49
RP11-270M14.1	0.0421487	2.5
AC019048.1	0.0421558	2
CLIP1	0.0421962	3.88
RPL7A	0.0422091	0.71
ESPN	0.0422198	0.12
FBXL19	0.0423602	3.57
DARS	0.0423713	1.37
GLIS2	0.0424461	1.52
MTND6P4	0.0424482	3.83
LASP1	0.0424515	0.39
CDK9	0.0424971	0.49
GPX7	0.0425106	0.32
SLC2A12	0.0425203	0.55
CENPC	0.0425246	0.35
UBE2V2P3	0.0425276	0.45
RP11-177B4.1	0.0425754	0.6
snoU13	0.0426305	1.84
NLGN3	0.0426371	2.82
SMAD9	0.0426397	3.5
snoU13	0.0426423	2.49
RNU7-75P	0.0426818	0.52
AC010609.1	0.0426964	0.31
C2orf16	0.0427076	1.8
RP11-257K9.3	0.0427945	2.01
CBFA2T2	0.0428186	5.4
PTPN22	0.0428353	0.47
SH3KBP1	0.0428419	1.71
ASB16	0.0429128	1.37
ZNF764	0.0429507	5.2
LINC00662	0.0429601	2.5
RNU2-28P	0.0429698	3.5
HLA-DQB1-AS1	0.0430013	0.24
ARID5A	0.0430098	0.4
WDR52-AS1	0.0430939	1.68
RP11-179A7.2	0.0430996	2.86
RP11-566K11.5	0.0431166	2.17
SURF4	0.0431371	0.43
FAM3A	0.0431621	2.41
GUSBP3	0.0431666	5.16
ZDHHC15	0.0431837	2.85
SLFN14	0.0431858	0.34
TMEM181	0.0432059	0.45
THUMPD3	0.0432226	0.57
HLA-DQA1	0.0432326	0.33
RP11-710C12.1	0.0432445	2.94
RP11-297B17.3	0.0432518	0.22
MIR3918	0.0432596	0.25
FAM98B	0.0432748	0.23
OTUD3	0.0432938	0.66
AC108676.1	0.0433179	2.35
HLA-C	0.0433277	0.29
THAP6	0.04333	0.77
C9orf37	0.0433355	2.37
C18orf8	0.0433557	0.45
RP1-63M2.6	0.0433713	2.5
ESCO2	0.0433972	0.56
JMJD1C	0.0434007	0.49
AGFG1	0.0434388	0.3
PDE4B	0.043439	0.41
GNL3	0.0435351	1.43
VIPR1-AS1	0.0435478	0.27
PFN1P3	0.0435625	2.78
BIRC6	0.0435852	0.55
GOLIM4	0.0436088	1.72
LINC01011	0.0436423	0.52
MRPL10	0.0436427	0.51
RP11-136K14.3	0.0436712	0.39
AC018867.2	0.0436893	0.61
CRKL	0.0436936	2.31
RP11-415J8.3	0.0436971	0.51
CACNA1C	0.0437231	0.29
ACTG1P10	0.043725	1.45
ST6GALNAC2	0.0437381	0.52
GGN	0.0437636	0.65
ADPGK	0.0437649	2.63
BRD7P3	0.0438608	0.24
HOXB-AS2	0.0438634	18.8
ZRSR2	0.0438957	0.5
GLE1	0.0439067	2.16
PPP1R1A	0.0439147	0.45
SUCLA2-AS1	0.0439195	2.8
RP11-265B8.5	0.0439419	2.6
RAB34	0.0439628	1.77
NAB1	0.0439653	0.55
PFN2	0.0439701	2.13
CTD-2410N18.3	0.043981	0.13
RP1-125I3.4	0.043982	2.37
PLAT	0.0439901	0.27
CD8A	0.0440017	0.15
RP11-530C5.1	0.0440449	0.43
GALNT10	0.0440452	3.04
COG1	0.0441033	0.47
PPM1G	0.0441153	2.14
C20orf24	0.0441226	0.39
PRSS1	0.044138	0.49
RP11-677M14.6	0.0441405	0.43
LTA4H	0.0441691	2.85
ZC3H4	0.0441855	1.69
AC009505.2	0.044191	0.59
PRR15	0.0441917	3.56
RP11-428K3.1	0.044231	1.94
MIR4740	0.0443144	3.49
ODCP	0.0443483	0.7
RP11-23P13.7	0.0443769	0.13
RP11-97C16.1	0.0444407	0.53
PCOLCE-AS1	0.0444449	2.92
ALG13-AS1	0.0444537	2.26
XXbac-BPG248L24.12	0.0444738	0.32
TMCO1	0.0445052	2.11
GPX4	0.0445193	0.55
TMEM132A	0.04462	0.31
CTPS1	0.0447299	1.89
DDX24	0.0447419	0.36
ZNF22	0.0448088	4.07
SSR3	0.0448129	0.56
SPIN2A	0.0448679	3.08
PLP2	0.0448947	1.99
PSMB10	0.0449743	2.01
AP004289.1	0.0449748	2.24
PGRMC2	0.0449758	1.37
APBB1IP	0.0449874	0.42
RP5-1099D15.1	0.0451017	2.73
CTB-50E14.4	0.0451048	4.05
EXOG	0.0452346	0.52
HEMK1	0.0452408	0.38
RP11-66N24.4	0.0452456	2.04
KBTBD2	0.0452499	2.02
NHP2	0.0453527	2.12
GRIN3A	0.0453822	0.48
RP11-300J18.1	0.0454299	0.25
GCC2	0.0454566	2.06
PJA2	0.0454737	0.65
PIGF	0.0454864	0.73
RP11-10J21.3	0.0455144	0.53
RP5-1120P11.3	0.0455281	0.25
AC087501.1	0.0455736	2.39
ADPRM	0.0455864	2.61
[truncated: 144 more rows]
