# Supplementary material for: Clonal evolution patterns in acute myeloid leukemia with NPM1 mutation
Source: Nat Commun. 2019 May 2;10:2031. doi: 10.1038/s41467-019-09745-2 (PMC6497712; doi:10.1038/s41467-019-09745-2)
Supplement: Supplementary file 7 — Supplementary Data 5 [file 41467_2019_9745_MOESM7_ESM.xlsx]

## Sheet: Tabelle1
Supplementary Data 5. Selected enriched pathways in NPM1mut loss samples
Upregulated in class	Gene set name	Description	ES	NES	Nominal P-value	FDR q-value	Collection
Diagnosis	BIOCARTA_CELLCYCLE_PATHWAY	Cyclins and Cell Cycle Regulation	-0.518497	-1.64072	0.011811	0.543809	C2
	MYC_UP.V1_UP	Genes up-regulated in primary epithelial breast cancer cell culture over-expressing MYC [GeneID=4609] gene.	-0.344919	-1.63411	0	0.110893	C6
Relapse	KEGG_MAPK_SIGNALING_PATHWAY	MAPK signaling pathway	0.248398	1.27761	0.0390456	0.531297	C2
	VERHAAK_AML_WITH_NPM1_MUTATED_DN	Genes down-regulated in acute myeloid leukemia (AML) patients with mutated NPM1 [GeneID=4869].	0.392737	2.02094	0	0.0176723	C2
	WNT_UP.V1_UP	Genes up-regulated in C57MG cells (mammary epithelium) by over-expression of WNT1 [GeneID=7471] gene.	0.304269	1.43822	0.00598802	0.128154	C6
Abbreviations: ES, enrichment score; NES, normalized enrichment score; FDR, false discovery rate
